# Supplementary material for: PIAS2-mediated blockade of IFN-β signaling: a basis for sporadic Parkinson disease dementia
Source: Mol Psychiatry. 2021 Jul 8;26(10):6083–99. doi: 10.1038/s41380-021-01207-w (PMC8758491; doi:10.1038/s41380-021-01207-w)
Supplement: Supplementary file 6 — Data file 1 [file 41380_2021_1207_MOESM6_ESM.xlsx]

## Sheet: PDD vs PDND signature
PDD vs PDND class predicting signature
Gene name
DOK7
RPRD1A
NUFIP1
WDR4
LPIN1
USP28
KCNE4
IFNGR2
APAF1
LBP
CEP120
YAF2
TBCD
SAXO1
PAX8
GJC1
PRMT2
CENPV
TCF7L2
TMF1
ELAVL1
RAB12
ITGA8
ABCG1
CDKN2C
MMP19
CEP97
FAM110A
SLC16A10
ARG2
NDNF
ITIH2
INTS2
RARB
CRLF3
YIPF4
MANSC1
GTSF1L
SOCS2
PSPH
TBX6
MYOCD
TRAPPC3
ANKS1B
HINT3
PDP2
KIZ
COX6B2
PRKG1
ERCC1
HAUS5
IRS4
NRIP2
FOXN1
CFC1
FZD4
TLE3
SLC28A3
GRID1
SMARCA2
TIRAP
WNT6
GABRG3
STOX2
SLC16A5
CAPN13
SMAD5
PNPLA5
IL10RB
ARR3
TSHZ1
PKP1
DAZAP1
GGA1
NCAPH2
E2F4
CSNK1E
DNAH11
LZIC
PPIL6
EIF2AK4
KRT71
WAC
SFRP2
GAREM
SKIDA1
SLC7A13
SLC39A5
TPX2
UBE2C
TBC1D5
GNE
FZD3
PTPMT1
HOXB4
CHGA
PELI2
LDLRAP1
DCBLD2
CILP2
EPS15L1
SRSF11
PRKD3
LEPR
SLC45A4
ELFN2
EARS2
VPS54
MAX
ATXN1
CDK19
MEX3A
SNORD89
SHB
ADRBK1
AP3M1
PLEKHA3
FRYL
FRMD8
GRB7
SLC46A1
PIP4K2C
GEMIN6
MCMBP
PNPO
RBM15
KCTD17
TRANK1
PANX2
DOCK8
VASH2
CSTF2
ZFX
RUFY1
PITPNM3
IGF2BP3
DNAH12
NUMBL
CCNB2
ATP2B3
RNF166
IP6K1
IQCF3
EDC3
POLR1A
MORC3
F13A1
DGCR2
SFXN1
POLA1
MICAL2
PXMP4
SYNRG
KRT75
PHAX
PARD6B
CDC37L1
PAXIP1
ARL10
TRMT2B
P2RX7
PDSS2
SDR39U1
BRWD1
ARHGAP5
DUSP13
GABRB1
SLC51A
CHAT
UBAP2
TFDP2
DHODH
MPV17L
AHR
BANP
PPP1R36
PSD4
BCL10
STAG1
WAS
SPEN
LRRC10B
SFT2D2
CCDC62
PLEKHA8
HCLS1
PLCXD1
SGPP2
MRPL57
COLGALT1
SETD2
RPS27
ENAH
FCMR
HAAO
TMEM140
RABGGTA
TFAP2A
TRPC4
MCM4
SH3RF2
PHF20
SOBP
FAM117B
GPA33
RPL27
TMED8
GLYAT
KCP
COL22A1
LEMD2
NATD1
BBS10
PLA2G12A
MOSPD1
CPA3
HABP4
PKD1L2
CDCA4
SERTAD4
PRR12
CNTN4
SLC29A3
MRAS
KCND2
DCP1A
IDS
CST6
GJD2
RNF167
GAK
PIEZO1
CCR4
TBC1D22A
PCDH18
PRF1
RTN1
DOT1L
INTS7
NT5C2
TLR5
CFL1
CEP290
ZC3H7B
DES
GPR176
UBXN2A
IGF1R
PTPRU
CST7
AMER2
ZBTB40
RDH5
JPH1
ZFP92
IPO11
PDE7B
SCML2
CD80
NNT
ROPN1
TTC28
OPHN1
MVK
CDAN1
ARHGEF18
NR5A1
FST
EHBP1L1
HRH3
PPP1R13L
CASP6
TSPAN14
TPSG1
KCNJ4
SNCAIP
AKT1
LPO
PGF
TOB1
INPP5D
AR
NFIA
CLDN14
ZBTB24
HIST3H2A
KIF16B
ESYT3
TTC39A
INTS4
ABHD17B
TRABD2B
PIP5K1A
LEF1
AZGP1
GAS7
KDF1
NT5DC3
TNFAIP8L1
COPB1
KDELR3
NUP43
MLH3
GDE1
KMT2A
DCX
CD37
UACA
RHO
MTSS1
IL1A
SLC6A18
DDX11
RUSC1
FAM76B
OVGP1
ORAI2
GPSM3
TCF12
MFSD12
HP1BP3
KLK5
DUSP18
BZRAP1
MEF2D
SESN3
SDCCAG8
ZHX1
ZBTB4
GTF2F1
TTL
MFSD8
KIF1A
PSENEN
BLVRB
KAT7
IDNK
LSM4
PDE2A
THOC5
TAOK3
SETD5
DNASE1L1
RAP2A
TBC1D31
METAP2
C1QTNF4
CCDC59
CDH7
TMEM260
FARSB
PCF11
USP16
MEGF9
TSTA3
MRPS9
PCGF6
FBXW2
MTERF2
PHF21A
WBP4
STX17
LSM7
SUCLG1
ARHGEF9
RNF10
CIPC
ZFAND2B
PRAF2
HNRNPU
NOC2L
UBAC2
SLC23A2
COL9A3
CARKD
ZSCAN18
ELP2
OSGEP
PCDHB14
MNAT1
COPB2
SS18L1
ALDH7A1
THUMPD1
CAMK2A
PMS1
ADNP2
CHML
ENY2
VPS45
SRP19
TSC1
SLC12A5
PRKDC
TGFBR2
SPTLC2
EEF1E1
BBS2
COA7
SHFM1
SRSF4
ANXA4
TUBB4B
DUSP23
DCTN6
SUV420H1
RNF13
MIS18A
TPPP3
JAKMIP1
UBN2
CRLS1
TPP2
HSPB3
ATP5H
ULK2
KLHL28
FAM49B
HSPA5
METTL14
NMU
PPIG
PBDC1
TALDO1
SCAMP1
NIP7
PHLDA1
SQLE
METTL3
NDUFA7
MLEC
VBP1
ACBD6
ST6GAL1
ALG6
YWHAE
VPS8
AGA
CISD1
SSBP1
ETFA
ST3GAL3
CDKN2AIP
OSBPL6
TARSL2
TMEM5
SLC25A36
SIRT5
EXO5
SNX5
CUTC
RNF20
DNER
NEK9
CCND2
AP1M1
GADD45GIP1
FBLL1
RNF25
UGGT2
PPIB
PPCS
H2AFY
ACSL6
FER
RTF1
LEPROT
TUBB3
LRMP
PPP4R1
MAP3K9
RFC2
CYB5R1
CACNG3
ALDH5A1
ERMARD
UBASH3B
MRS2
TIMP2
HEG1
MIEF1
MSANTD3
CTR9
MANBAL
PROSER1
AES
LUC7L2
M6PR
SLC35A3
AMPD3
HSPA14
MTUS1
CCDC53
OXSR1
TMEM30A
NASP
ZBED5
TMEM130
KRCC1
MAN2B2
THOC6
PTPRE
RARS
METTL23
PLS3
NUDT7
KRT222
PWP1
SECISBP2
DPY19L3
SEC11C
HMGCL
ROBO2
AGTPBP1
WRNIP1
COPE
HIVEP1
COL4A3BP
RNF149
COPG1
UBA1
RGS2
RBFOX2
EXOC5
GNPTG
WDR37
PSMD6
XPA
DDX50
NKRF
DDX3X
TMED1
CFDP1
TRAPPC12
HTRA2
COMMD3
SETD6
SSR1
YTHDF2
MRPS15
RNF4
MPDZ
WWP1
SLC25A44
ZFP62
MPLKIP
EED
SLC22A4
TRMT5
TMEM18
BLOC1S2
DRAP1
SNX24
CHD1L
PNPLA3
ZKSCAN1
NRIP3
LIN52
ASUN
PNN
RALGAPB
TRIB2
TMEM87A
CEBPZ
ABCA5
SESTD1
UBXN4
PFDN2
ATAD2B
MRPL27
CYLD
PRUNE2
MRPL1
DYNC1I2
ARF6
DECR1
AIG1
SLC35A5
PDE4B
ANP32E
CLIP3
EPRS
TRMT6
RAB14
DUSP6
CCDC71L
GNB2
ANKRD17
SAR1B
ANKIB1
USP8
NDUFV2
ATP5D
INO80C
CCDC184
ALS2
KANSL3
EIF4ENIF1
TTPAL
MRPL16
TRMT11
HSD17B4
RRS1
DONSON
BICD2
SDAD1
ERH
PRKCI
ACTR2
MFSD1
ITGB1BP1
GNPNAT1
R3HDM2
AGO4
PJA2
UXT
GRIK2
CCDC93
LIAS
PSMA4
UQCRB
RAB18
VEZT
NUP205
GALNT7
MBD4
CMPK2
SLC16A6
EIF3H
MTFR1L
DARS
GGA2
NAA35
CORO1C
SCFD1
HLTF
SMCHD1
DHX36
