# Supplementary material for: PIAS2-mediated blockade of IFN-β signaling: a basis for sporadic Parkinson disease dementia
Source: Mol Psychiatry. 2021 Jul 8;26(10):6083–99. doi: 10.1038/s41380-021-01207-w (PMC8758491; doi:10.1038/s41380-021-01207-w)
Supplement: Supplementary file 7 — Data file 2 [file 41380_2021_1207_MOESM7_ESM.xlsx]

## Sheet: Type I IFN signature
Type I IFN gene signature
Gene name
IFNK
IFNW1
IFNA1
IFNA2
IFNA4
IFNA5
IFNA6
IFNA7
IFNA8
IFNA10
IFNA13
IFNA14
IFNA16
IFNA17
IFNA21
IFNB1
IFNAR1
IFNAR2
PTEN
PIK3CA
PIK3CB
PIK3CD
PIK3CG
PIK3R1
PIK3R2
PIK3R3
PIK3R5
AKT1
AKT2
AKT3
JAK1
JAK2
JAK3
TYK2
STAT1
STAT2
STAT3
STAT4
STAT5A
STAT5B
PIAS1
PIAS2
PIAS3
PIAS4
PTPN11
PTPN6
IRF3
IRF5
IRF7
IRF9
MAPK1
MAPK3
MAPK8
MAPK9
MAPK10
MAPK12
MAP2K2
MAP2K3
MAP2K7
MAP2K6
MAP2K4
MAP2K1
MAP3K7
MAP3K8
SOCS1
SOCS2
SOCS3
SOCS4
SOCS5
PIM1
IRAK1
IRAK4
MYD88
SPRY1
SPRY2
SPRY3
SPRY4
TLR1
TLR2
TLR3
TLR4
TLR5
TLR7
TLR8
TLR9
TRAF6
TRAM1
TRAM2
TAB1
TAB2
MAVS
TMEM173
