# Supplementary material for: PIAS2-mediated blockade of IFN-β signaling: a basis for sporadic Parkinson disease dementia
Source: Mol Psychiatry. 2021 Jul 8;26(10):6083–99. doi: 10.1038/s41380-021-01207-w (PMC8758491; doi:10.1038/s41380-021-01207-w)
Supplement: Supplementary file 8 — Data file 3 [file 41380_2021_1207_MOESM8_ESM.xlsx]

## Sheet: SNPs associated with PD
Gene name	IFNK	Meta P	IFNW1	IFNA1	Meta P	IFNA2	IFNA4	IFNA5	Meta P	IFNA6	Meta P	IFNA7	Meta P	IFNA8	Meta P	IFNA10	Meta P	IFNA13	Meta P	IFNA14	Meta P	IFNA16	Meta P	IFNA17	Meta P	IFNA21	IFNB1	IFNAR1	IFNAR2	AKT1	Meta P	AKT2	Meta P	AKT3	Meta P	JAK1	Meta P	JAK2	Meta P	JAK3	TYK2	STAT1	Meta P	STAT2	Meta P	PIAS2	Meta P	IRF3	IRF5
	rs111943528	<0.05		rs10811543	<0.05			rs28383775	<0.05	rs28383779	<0.05	rs7046208	<0.05	rs1330321	<0.05	rs28368154	<0.05	rs2480927	<0.05	rs28383773	<0.05	rs10125010	<0.05	rs7025879	<0.05					rs2498801	<0.05	rs118098588	<0.05	rs41315868	<0.05	rs12353950	<0.05	rs142912824	<0.05			rs6711082	<0.05	rs7977692	<0.05	rs17472	<0.05
	rs72725300	<0.05		rs1758567	<0.05			rs10757212	<0.05	rs17334047	<0.05	rs7045980	<0.05			rs28368151	<0.05	rs1224392	<0.05	rs17334054	<0.05	rs28368166	<0.05	rs7029860	<0.05					rs2494731	<0.05			rs112223723	<0.05	rs12129819	<0.05	rs78914509	<0.05			rs7562400	<0.05	rs2066811	<0.05	rs56352844	<0.05
								rs12156640	<0.05	rs35101870	<0.05	rs111358117	<0.05			rs28368150	<0.05	rs11999696	<0.05			rs28368165	<0.05	rs4978037	<0.05					rs3803304	<0.05			rs10927028	<0.05	rs71647464	<0.05					rs7565237	<0.05	rs11171812	<0.05	rs55781503	<0.05
								rs72695780	<0.05	rs9333356	<0.05	rs79455969	<0.05			rs28751292	<0.05	rs35000944	<0.05			rs1946316	<0.05	rs7873404	<0.05					rs2494732	<0.05			rs12132661	<0.05	rs17390055	<0.05					rs45597735	<0.05	rs11575221	<0.05	rs72907105	<0.05
										rs35353365	<0.05					rs28368138	<0.05	rs28383780	<0.05			rs3919593	<0.05	rs17334061	<0.05					rs1130233	<0.05			rs45498504	<0.05	rs2780894	<0.05					rs6718902	<0.05	rs4301822	<0.05	rs8088346	<0.05
										rs72699197	<0.05					rs72689890	<0.05	rs9333361	<0.05			rs28368164	<0.05	rs561674032	<0.05					rs2494733	<0.05			rs112646341	<0.05	rs2780897	<0.05					rs1914408	<0.05	rs11575218	<0.05	rs11875703	<0.05
																rs72689892	<0.05	rs9333355	<0.05			rs28368161	<0.05							rs2494734	<0.05			rs79968007	<0.05	rs12739954	<0.05					rs7597768	<0.05			rs72907128	<0.05
																rs79520742	<0.05					rs28368160	<0.05							rs2498797	<0.05			rs75974519	<0.05	rs2780900	<0.05					rs2280235	<0.05			rs72907132	<0.05
																rs111838280	<0.05					rs28368159	<0.05							rs3001371	<0.05			rs78936363	<0.05	rs310228	<0.05									rs56095591	<0.05
																rs76079875	<0.05					rs28368158	<0.05							rs2494735	<0.05			rs73122359	<0.05	rs2780827	<0.05									rs55779584	<0.05
																rs112565089	<0.05					rs28368156	<0.05							rs2498796	<0.05			rs115171732	<0.05	rs45598436	<0.05									rs72907143	<0.05
																rs72689895	<0.05					rs28441341	<0.05											rs59228876	<0.05	rs115395857	<0.05									rs112384907	<0.05
																rs138542499	<0.05					rs111595266	<0.05											rs12065411	<0.05	rs149367493	<0.05									rs56414010	<0.05
																rs10811505	<0.05					rs112295557	<0.05											rs73122363	<0.05											rs56217029	<0.05
																						rs113169244	<0.05											rs78376566	<0.05											rs72907164	<0.05
																						rs72691911	<0.05											rs80149251	<0.05											rs55938990	<0.05
																						rs1820314	<0.05											rs9428582	<0.05											rs7236403	<0.05
																						rs10114825	<0.05											rs76718021	<0.05											rs11874267	<0.05
																																		rs76898778	<0.05											rs72907177	<0.05
																																		rs112067819	<0.05											rs11874423	<0.05
																																		rs74965267	<0.05											rs7241858	<0.05
																																		rs111366534	<0.05											rs56188847	<0.05
																																		rs79127091	<0.05											rs72907199	<0.05
																																		rs7533826	<0.05											rs72909109	<0.05
																																		rs57774269	<0.05											rs7506367	<0.05
																																		rs74151205	<0.05											rs7242313	<0.05
																																		rs76089968	<0.05											rs11877929	<0.05
																																		rs56158846	<0.05											rs8089367	<0.05
																																		rs77735862	<0.05											rs7234512	<0.05
																																		rs75277769	<0.05											rs111712247	<0.05
																																		rs41269381	<0.05											rs72909190	<0.05
																																		rs55774070	<0.05											rs72909191	<0.05
																																		rs74151211	<0.05											rs72911104	<0.05
																																		rs74151212	<0.05											rs72911106	<0.05
																																		rs6667382	<0.05											rs79692714	<0.05
																																		rs74151215	<0.05											rs7243309	<0.05
																																		rs73128280	<0.05											rs11877331	<0.05
																																		rs77030415	<0.05											rs11877373	<0.05
																																		rs75382827	<0.05											rs111567725	<0.05
																																		rs114142069	<0.05											rs111688438	<0.05
																																		rs77700086	<0.05											rs8098688	<0.05
																																		rs111546203	<0.05											rs72913060	<0.05
																																		rs75405615	<0.05											rs72913070	<0.05
																																		rs12094774	<0.05											rs72913076	<0.05
																																														rs72913080	<0.05
																																														rs55710513	<0.05
																																														rs11877721	<0.05
																																														rs72913091	<0.05
																																														rs8094449	<0.05
																																														rs72913096	<0.05
																																														rs72913098	<0.05
																																														rs8092148	<0.05
																																														rs4640275	<0.05
																																														rs72915074	<0.05
[truncated: 12 more columns]
